# Supplementary material for: Molecular Epidemiological Characterisation of ESBL- and Plasmid-Mediated AmpC-Producing Escherichia coli and Klebsiella pneumoniae at Kamuzu Central Hospital, Lilongwe, Malawi
Source: Trop Med Infect Dis. 2022 Sep 14;7(9):245. doi: 10.3390/tropicalmed7090245 (PMC9501462; doi:10.3390/tropicalmed7090245)
Supplement: Supplementary file 1 [file tropicalmed-07-00245-s001.zip]

Archive with 1 entries (1 files):
- tropicalmed-1876747-supplementary.pdf
